# Supplementary material for: Molecular and epidemiological characterization of carbapenemase-producing Enterobacteriaceae in Norway, 2007 to 2014
Source: PLoS One. 2017 Nov 15;12(11):e0187832. doi: 10.1371/journal.pone.0187832 (PMC5687771; doi:10.1371/journal.pone.0187832)
Supplement: S1 Table — (XLSX) [file pone.0187832.s001.xlsx]

## Sheet: Overview
S1 Table
Isolate	Year	Species	MLSTa	Clonal Group (K. pneumoniae)/ ST Complex (E. coli)	Minimum inhibitory concentrations (MICs; mg/L)b										β-lactamases		MIC (mg/L)			Aminoglycoside resistance determinants			MIC (mg/L)	Fluoroquinolone resistance determiants		MIC (mg/L)	MIC (mg/L)	Colistin resistance determinants	MIC (mg/L)	Trimethoprim/sulfamethoxazole resistance determinants		MIC (mg/L)	MP/MPIf	CarbaNPg	KPC/MBL OXA-48 kith
					TMO	TZP	MEC	CXM	CTX	CAZ	ATM	MEM	ETP	IPM	Carbapenemase(s)	Other β-lactamasesc	GEN	AMK	TOB	16S rRNA methylases	aac(6')-Ib/ aac(6')-Ib-cr	Other	CIP	PMQRd	Chromosomale	TGC	CST		SXT			FOS			TM	MP	MP-CL	MP-BO	MP-DPA
#1	2007	K. pneumoniae	ST273	CG147	128	>256	256	>256	128	>256	128	2	2	8	VIM-1	SHV-12	2	2	4		aac(6')-Ib-cr[v]	aph(6)-Id;strB;aadA-8b[v];aadA-2;strA	>32	qnrS1	gyrA_KP2[83:S-I];parC_KP2[80:S-I]	1	<=0.5		>32	dfrA-12;dfrA-14[v]	sul-1[v]	8	2/<0.032 (P)	POS	10	20	20	20	26
#2	2007	K. pneumoniae	ST2134	CG2134	128	256	128	>256	256	>256	128	8	8	8	VIM-1	SHV-12;TEM-1	2	2	4		aac(6')-Ib-cr[v]		1	qnrS1		0.5	1		1	dfrA-14[v]		4	1.5/<0.032 (P)	POS	9	23	23	21	29
#3	2007	K. pneumoniae	ST258	CG258	64	>256	>256	>256	64	>256	>256	8	16	4	KPC-2	SHV-12;OXA-9*;TEM-1	2	64	32		aac(6')-Ib		>32		gyrA_KP2[83:S-I];parC_KP2[80:S-I]	2	>8	mgrB[45-48 deletion]	0.25			32	>8/>2	POS	14	16	16	21	16
#4	2008	K. pneumoniae	ST258	CG258	64	>256	>256	>256	32	>256	>256	8	16	2	KPC-2	SHV-12;OXA-9*;TEM-1	2	64	16		aac(6')-Ib	aadA-17[v];aadA-2[v]	>32		gyrA_KP2[83:S-I];parC_KP2[80:S-I]	2	>8	mgrB[45-48 deletion]	>32	dfrA-12	sul-1[v]	16	3/ >2	POS	16	15	16	21	16
#5	2008	K. pneumoniae	ST258	CG258	32	>256	128	>256	32	>256	>256	4	16	2	KPC-2	SHV-12;OXA-9*;TEM-1	2	32	32		aac(6')-Ib	aadA-15[v];aadA-2[v]	>32		gyrA_KP2[83:S-I];parC_KP2[80:S-I]	2	<=0.5		>32	dfrA-12	sul-1[v]	8	3/ >2	POS	15	16	17	22	17
#6	2008	K. pneumoniae	ST258	CG258	64	>256	>256	>256	64	>256	>256	>32	16	32	KPC-2	SHV-12;OXA-9*;TEM-1	1	16	16		aac(6')-Ib	aadA-17[v];aadA-2[v]	>32		gyrA_KP2[83:S-I];parC_KP2[80:S-I]	2	1		>32	dfrA-12	sul-1[v]	32	>8/>2	POS	15	9	9	15	9
#7	2008	K. pneumoniae	ST258	CG258	64	>256	128	>256	32	>256	>256	4	16	2	KPC-2	SHV-12;OXA-9*;TEM-1	1	32	16		aac(6')-Ib	aadA-15[v];aadA-2[v]	>32		gyrA_KP2[83:S-I];parC_KP2[80:S-I]	1	<=0.5		>32	dfrA-12	sul-1[v]	8	2/>2	POS	15	17	18	22	17
#8	2008	K. pneumoniae	ST258	CG258	64	>256	192	>256	32	>256	>256	4	8	2	KPC-2	SHV-12;OXA-9*;TEM-1	2	64	16		aac(6')-Ib	aadA-15[v];aadA-2[v]	>32		gyrA_KP2[83:S-I];parC_KP2[80:S-I]	2	>8	mgrB[45-48 deletion]	>32	dfrA-12	sul-1[v]	16	3/>2	POS	16	15	17	20	16
#9	2008	K. pneumoniae	ST258	CG258	64	>256	256	>256	16	>256	>256	4	8	2	KPC-2	SHV-12;OXA-9*;TEM-1	0.25	2	0.5		aac(6')-Ib	aadA-8b[v];aadA-2	>32		gyrA_KP2[83:S-I];parC_KP2[80:S-I]	2	1		>32	dfrA-12	sul-1[v]	8	1/>2	POS	15	18	18	22	17
#10	2009	K. pneumoniae	ST258	CG258	64	>256	256	>256	64	>256	>256	32	32	32	KPC-2	SHV-12;OXA-9*;TEM-1	2	32	16			aadA-2[v];aadA-15[v]	32		gyrA_KP2[83:S-I];parC_KP2[80:S-I]	2	8	mgrB[45-48 deletion]	>32	dfrA-12	sul-1[v]	32	8/> 2	POS	13	15	16	21	16
#11	2009	K. pneumoniae	ST461	CG461	32	>256	128	>256	16	32	>256	2	4	1	KPC-2	SHV-1;OXA-9*;TEM-1	0.5	2	1				0.064			0.5	1		>32			16	2/>2	POS	20	19	19	24	18
#12	2010	E. coli	ST410	ST23 Cplx	32	>256	2	>256	>256	>256	8	0.5	4	4	NDM-1	CMY-6;OXA-1	>1024	>256	>256	rmtC	aac(6')-Ib-cr[v]	aac(3)-Iid	>32		gyrA_EC2[83:S-L;87:D-N];parC_EC2[80:S-I]	0.25	<=0.5		0.5		sul-1[v]	0.5	1/<0.032 (P)	POS	14	20	20	20	29
#13	2010	K. pneumoniae	ST11	CG258	128	>256	4	>256	>256	>256	>256	16	>32	4	NDM-1	SHV-11;CTX-M-15;OXA-1;OXA-9;TEM-1	>1024	>256	>1024	armA	aac(6')-Ib-cr[v]	aph(3')-VIb[v];aac(3)-IIa	>32	qnrS1	gyrA_KP2[83:S-F;87:D-A];parC_KP2[80:S-I]	8	1		>32	dfrA-12	sul-1[v]	4	>8/0.125	POS	10	14	14	14	27
#14	2010	K. pneumoniae	ST258	CG258	64	>256	256	>256	32	>256	>256	4	16	2	KPC-2	SHV-12;OXA-9*;TEM-1	4	64	32		aac(6')-Ib	aadA-15[v];aadA-2[v]	>32		gyrA_KP2[83:S-I];parC_KP2[80:S-I]	2	>8	mgrB[45-48 deletion]	>32	dfrA-12	sul-1[v]	4	3/>2	POS	15	15	16	21	15
#15	2010	K. pneumoniae	ST258	CG258	64	>256	256	>256	32	>256	>256	4	16	2	KPC-2	SHV-12;OXA-9*;TEM-1	2	64	32		aac(6')-Ib		>32		gyrA_KP2[83:S-I];parC_KP2[80:S-I]	2	>8	mgrB[45-48 deletion]	0.25			8	3/>2	POS	14	15	16	20	16
#16	2010	E. cloacae complex	ST484	-	16	256	128	>256	8	16	64	4	16	16	KPC-2	ACT-6[v];OXA-9*;TEM-1	0.25	2	0.25				2		gyrA_ECL1[83:S-I]	4	1		0.064			>256	1.5/> 2	POS	19	18	19	23	18
#17	2010	K. pneumoniae	ST258	CG258	32	>256	64	>256	16	>256	>256	2	4	2	KPC-3	SHV-12;OXA-9;TEM-1	8	4	16		aac(6')-Ib[v]		>32		gyrA_KP2[83:S-I;87:D-N];parC_KP2[80:S-I]	2	1		>32	dfrA-12	sul-1[v]	4	0.5/>2	POS	18	20	22	27	19
#18	2010	K. pneumoniae	ST147	CG147	1024	>256	256	>256	>256	>256	0.25	>32	>32	>32	VIM-27	SHV-11	2	32	32		aac(6')-Ib-cr[v]	aac(3)-Ie;strB(aph(6)-Id);aadA-1[u];strA	>32		gyrA_KP2[83:S-I];parC_KP2[80:S-I]	1	1		>32	dfrA-1[v]	sul-1[v]	16	>8/<0.032	POS	9	9	9	9	17
#19	2010	K. pneumoniae	ST147	CG147	256	>256	64	>256	>256	>256	0.25	>32	>32	>32	VIM-27	SHV-11	2	32	32			aac(3)-Ie	>32		gyrA_KP2[83:S-I];parC_KP2[80:S-I]	2	2		>32	dfrA-1[v]		32	>8/<0.032	POS	9	9	10	10	17
#20	2011	K. pneumoniae	ST258	CG258	64	>256	>256	>256	256	>256	>256	>32	>32	16	KPC-2	SHV-12;OXA-9*;TEM-1	4	64	64		aac(6')-Ib	aadA-15[v];aadA-2[v]	>32		gyrA_KP2[83:S-I];parC_KP2[80:S-I]	2	1		>32	dfrA-12	sul-1[v]	8	>8/>2	POS	13	9	9	19	10
#21	2011	K. pneumoniae	ST258	CG258	64	>256	>256	>256	256	>256	>256	>32	>32	32	KPC-2	SHV-11;TEM*	2	32	32		aac(6')-Ib	aadA-15[v];aadA-2[v]	>32		gyrA_KP2[83:S-I];parC_KP2[80:S-I]	2	1	mgrB[26-48] deletion	>32	dfrA-12	sul-1[v]	32	>8/>2	POS	15	9	9	19	12
#22	2011	K. pneumoniae	ST525	CG525	>1024	>256	32	>256	>256	>256	>256	>32	>32	>32	NDM-1;OXA-181	SHV-11;CTX-M-15;OXA-1;TEM-1	>1024	>256	>256	rmtC	aac(6')-Ib-cr	aac(3)-Iia	32		gyrA_KP2[83:S-I];parC_KP2[80:S-I]	1	>8	pmrA[53:G-C;86:D-E]	0.125		sul-1[v]	8	>8/>2	POS	9	9	9	9	16
#23	2011	K. pneumoniae	ST405	CG405	>1024	>256	2	>256	256	256	256	1	4	1	OXA-48	SHV-76;CTX-M-15;OXA-1;TEM-1	32	4	16		aac(6')-Ib-cr	strA;strB(aph(6)-Id);aac(3)-Iia	4	qnrB1		2	<=0.5		>32	dfrA-14[v]	sul-2[v]	128	0.25/0.38	POS	9	22	22	22	22
#24	2012	K. pneumoniae	ST147	CG147	32	>256	4	>256	>256	>256	64	2	8	2	NDM-1	SHV-11;CTX-M-15;CMY-6;OXA-1;TEM-1	>1024	>256	512	rmtC	aac(6')-Ib-cr[v]	strA;strB(aph(6)-Id);aac(3)-Iia	>32	qnrB1	gyrA_KP2[83:S-I];parC_KP2[80:S-I]	2	>8	pmrA[53:G-C]	>32	dfrA-14[v]	sul-2[v];sul-1[v]	4	2/< 0.032 (P)	POS	16	15	17	16	25
#25	2012	E. coli	ST405	ST405 Cplx	>1024	>256	2	>256	>256	>256	>256	0.5	8	1	OXA-48	CTX-M-15;CTX-M-14	16	4	8			aadA-5[v];	>32		gyrA_EC2[83:S-L;87:D-N];parC_EC2[80:S-I]	1	1		>32	dfrA-17[u]	sul-1[v]	0.25	0.38/0.19	POS	9	23	22	22	23
#26	2012	E. cloacae complex	ST635	-	4	2	0.25	8	0.5	0.5	2	2	4	>32	IMI-9	ACT[v]	0.5	2	0.5				0.032			2	>8		0.064			32	2/2	NEG	26	22	22	26	22
#27	2012	K. pneumoniae	ST340	CG258	32	>256	256	>256	32	128	>256	2	16	4	KPC-2	SHV-11;TEM-1	0.25	8	0.5			aadA-23[v];aadA-2[v];aph(3')-VIb[v]	>32	qnrB19	gyrA_KP2[83:S-I];parC_KP2[80:S-I]'	1	<=0.5		>32	dfrA-12	sul-1[u];sul-3	4	1.5/1.5	POS	18	19	19	24	19
#28	2012	K. pneumoniae	ST11	CG258	>1024	>256	4	>256	>256	128	256	32	>32	>32	OXA-245	SHV-11;CTX-M-15;OXA-1;TEM-1	0.5	4	16		aac(6')-Ib-cr	strA;strB(aph(6)-Id)	>32	qnrB1	gyrA_KP2[83:S-F;87:D-A];parC_KP2[80:S-I]	4	1		0.5		sul-2[v]	1024	>8/>2	POS	9	13	14	15	16
#29	2012	K. pneumoniae	ST11	CG258	128	>256	4	>256	>256	>256	>256	32	>32	32	NDM-1	SHV-11;CTX-M-15;OXA-1;CMY-6	>1024	>256	>1024	rmtC	aac(6')-Ib-cr[v]	aph(3')-VIb[v];strB(aph(6)-Id)[v];aac(3)-IIa;strA	>32	qnrS1	gyrA_KP2[83:S-I];parC_KP2[80:S-I]	2	<=0.5		>32	dfrA-14[v]	sul-2[v];sul-1[v]	16	>8/0.19	POS	10	12	13	12	24
#30	2012	E. coli	ST6355	-	256	>256	64	>256	>256	>256	64	1	1	2	VIM-29	CTX-M-15;CMY-4;OXA-1	128	16	64		aac(6')-Ib-cr	aac(3)-Ie;aph(6)-Id;strB;aac(3)-IIa;strA	0.064			1	<=0.5		>32	dfrA-1[v]	sul-2[v]	0.5	0.75/0.047	POS	9	22	21	21	27
#31	2012	E. coli	ST38	ST38 Cplx	256	128	2	>256	64	2	4	0.25	1	0.5	OXA-48	CTX-M-14;TEM-1	128	2	8			aadA-5;aac(3)-IId	2		gyrA_EC2[83:S-L];parC_EC2[80:S-I]	2	1		>32	dfrA-17	sul-1[v]	0.25	0.19/0.094	POS	9	24	25	24	25
#32	2012	P. stuartii	-	-	16	>256	4	>256	64	>256	4	16	2	32	NDM-1	CMY-4;OXA-10	512	>256	256	armA		aac(2')-Ia;aph(3')-VIb[v]	8		gyrA 83 S-R parC 84 S-R	4	>8	Intrinsically resistant	>32	dfrA-14[v]	sul-1[v]	64	>8/0.125	NEG	21	19	19	19	28
#33	2012	P. mirabilis	-	-	2	16	>256	>256	256	256	2	1	0.25	16	NDM-1	CMY-16;OXA-10	16	>256	16		aac(6')-Ib-cr[v]	aph(6)-Id;strB;aph(3')-VIb[v];strA	4	qnrD1		16	>8	Intrinsically resistant	>32	dfrA-14[v];dfrA-1	sul-2[v];sul-1[v]	8	1.5/0.064 (P)	NEG	27	21	21	21	25
#34	2012	E. coli	ST636	-	16	256	2	>256	256	>256	64	2	4	2	NDM-5	SHV-12;TEM-1	0.5	4	1			aph(6)-Id;strB;aadA-1b[v];strA	0.25		gyrA_EC1[83:S-L]	0.25	<=0.5		>32	dfrA-1	sul-2[v]	0.5	4/<0.032	POS	19	17	18	17	23
#35	2012	K. quasipneumoniae	ST1466	CG1466	128	256	16	>256	64	>256	1	0.5	2	2	VIM-1	OKP-A-6;DHA-1;OXA-1	2	4	16		aac(6')-Ib-cr[v]		16	qnrB4		4	1		>32	dfrB-1	sul-1[v]	8	0.75/0.047 (P)	POS	9	22	22	20	28
#36	2012	E. coli	ST101	ST101 Cplx	>1024	256	16	>256	>256	>256	>256	>32	>32	>32	NDM-7	CTX-M-15;OXA-1	64	16	32		aac(6')-Ib-cr	aac(3)-IIa	>32		gyrA_EC2[83:S-L;87:D-N];parC_EC2[80:S-I]	1	<=0.5		0.125			2	>8/0.047	POS	9	9	10	9	22
#37	2012	K. pneumoniae	ST336	CG17	64	>256	4	>256	>256	>256	128	4	16	8	NDM-7	SHV-11;CTX-M-15;OXA-1;TEM-1	0.5	8	16		aac(6')-Ib-cr	strB(aph(6)-Id);strA	4	qnrB1		2	>8		>32	dfrA-14[v]	sul-2[v]	8	>8/0.032	POS	13	14	16	14	24
#38	2012	E. coli	ST131	ST131 Cplx	32	>256	4	>256	>256	>256	128	4	16	4	NDM-1	CTX-M-15;CMY-6;OXA-1	>1024	>256	>1024	rmtC	aac(6')-Ib-cr[v]	aac(3)-IIa[v];aph(3')-VIb[u]	>32		gyrA_EC1[83:S-L;87:D-N];parC_EC1[80:S-I;84:E-V]	0.25	<=0.5		0.25		sul-1[v]	2	3/0.047	NEG	14	15	16	15	24
#39	2012	Citrobacter sp.	-	-	128	>256	2	>256	>256	>256	32	2	16	4	NDM-1	SED-1;CMY-4;OXA-10	256	>256	256	armA		aph(3')-VIb[v]	>32		gyrA_CF[83:S-Y;87:D-N];parC_CK[80:S-I]	2	<=0.5		>32	dfrA-14[v]	sul-1[v]	1	1.5/0.047	NEG	9	18	19	20	27
#40	2013	K. pneumoniae	ST17	CG17	16	>256	8	>256	>256	>256	>256	4	16	2	NDM-1	SHV-11[v];OXA-1;TEM-1	64	32	128		aac(6')-Ib-cr[v]	strB(aph(6)-Id)[v];aac(6')-Im;aadA-2;aph(2'')-Ib[v];aadA-17[v];strA	1		gyrA_KP2[83:S-Y]	1	1		>32		sul-2[v];sul-1[v]	8	>8/0.032	NEG	15	16	18	19	26
#41	2013	K. pneumoniae	ST187	CG187	1024	>256	2	8	0.5	0.25	0.032	0.25	1	1	OXA-48	SHV-11	0.5	2	1				0.064			0.5	<=0.5		0.125			8	0.25/2	POS	10	28	28	28	27
#42	2013	K. pneumoniae	ST258	CG258	64	>256	>256	>256	64	>256	>256	16	16	8	KPC-3	SHV-11	4	64	128		aac(6')-Ib	aadA-15[v];aadA-2[v]	>32		gyrA_KP2[83:S-I];parC_KP2[80:S-I]	2	8	mgrB[45-48 deletion];pmrB[215*]	0.5		sul-1[v]	16	8/>2	POS	13	17	18	23	19
#43	2013	E. coli	ST38	ST38 Cplx	>1024	>256	2	>256	256	8	32	1	8	1	OXA-48	CTX-M-14;TEM-1	1	2	2			aadA-1b[v]	0.032			0.5	1		0.5	dfrA-1		2	0.75/>0.75	POS	9	20	20	20	20
#44	2013	E. coli	ST617	ST10 Cplx	>1024	>256	2	>256	>256	>256	>256	2	32	4	NDM-1	CTX-M-15;CMY-16[v];OXA-10;OXA-1;TEM-1	>1024	>256	>1024	armA	aac(6')-Ib-cr	aph(6)-Id;strB*;aadA-5[u];aac(3)-IId;strA	>32		gyrA_EC2[83:S-L;87:D-N];parC_EC2[80:S-I]	0.5	<=0.5		>32	dfrA-17	sul-2[v];sul-1[v]	1	1.5/<0.032 (P)	NEG	9	15	17	17	24
#45	2013	K. pneumoniae	ST11	CG258	256	>256	2	32	1	2	0.25	0.5	2	4	OXA-245	SHV-11;OXA-1	1	4	8		aac(6')-Ib-cr		>32	qnrB1	gyrA_KP2[83:S-F;87:D-A];parC_KP2[80:S-I]	2	<=0.5		0.25			8	0.19/0.125	NEG	9	24	25	25	24
#46	2013	K. pneumoniae	ST101	CG101	128	>256	1	>256	>256	>256	128	8	>32	4	NDM-1	SHV-1;CTX-M-15;OXA-1;OXA-9*;TEM-1	64	16	64		aac(6')-Ib[v]	aph(3')-VIb[v];strB(aph(6)-Id);aac(3)-IIa;strA	>32	qnrS1	gyrA_KP2[83:S-Y;87:D-G];parC_KP2[80:S-I]	2	1		>32	dfrA-5	sul-2[v];sul-1[v]	4	3/<0.032 (P)	POS	11	17	19	18	28
#47	2013	E. coli	ST38	ST38 Cplx	1024	>256	2	>256	>256	4	16	0.5	4	1	OXA-48	CTX-M-24;TEM-1	32	1	4			aac(3)-IId;aadA-5	0.25		gyrA_EC2[83:S-L]	0.5	<=0.5		>32	dfrA-17[v]	sul-1[v]	1	0.25/0.19	POS	9	23	23	24	23
#48	2014	E. cloacae complex	ST456	-	256	>256	>256	>256	>256	>256	>256	>32	>32	>32	KPC-2	CTX-M-15;OXA-1;TEM-1	512	16	64		aac(6')-Ib-cr	aph(6)-Id;strB;aac(3)-IIa;strA	>32		gyrA_ECL1[83:S-I];parC_ECL1[80:S-I]	1	>8		>32	dfrA-1;dfrA-14[v]	sul-2[v]	64	>8/>2	POS	9	10	10	19	10
#49	2014	E. coli	ST410	ST23 Cplx	>1024	>256	4	256	>256	>256	>256	8	>32	>32	OXA-181	CTX-M-15;CMY-2;OXA-1;TEM-1	64	4	16		aac(6')-Ib-cr	aph(6)-Id;strB;aadA-5;aac(3)-IId;strA	>32	qnrS1	gyrA_EC2[83:S-L;87:D-N];parC_EC2[80:S-I]	0.25	<=0.5		>32	dfrA-17	sul-2[v];sul-1[v]	8	4/>2	NEG	9	23	23	23	23
#50	2014	E. coli	ST410	ST23 Cplx	>1024	>256	128	>256	>256	>256	>256	>32	>32	>32	VIM-4	CTX-M-15;CMY-4;TEM-169	>1024	>256	>1024			aac(3)-Ie;aph(6)-Id;strB;strA	>32		gyrA_EC2[83:S-L;87:D-N];parC_EC2[80:S-I]	16	<=0.5		>32	dfrA-1[v]	sul-2[v];sul-1[v]	>1024	>8/<0.032	POS	10	16	16	16	26
#51	2014	K. pneumoniae	ST17	CG17	64	>256	4	>256	>256	>256	128	8	32	16	NDM-1	SHV-11;CTX-M-15;OXA-9*;TEM-1	1	16	32		aac(6')-Ib	aph(3')-VIb[v];strB(aph(6)-Id);strA	2	qnrS1;qnrB1		0.5	1		>32	dfrA-14[v]	sul-2[v]	8	4/<0.032	POS	16	16	17	17	23
#52	2014	K. pneumoniae	ST258	CG258	64	>256	>256	>256	>256	>256	>256	>32	>32	>32	KPC-2	SHV-12;OXA-9*;TEM-1	4	32	32		aac(6')-Ib		>32		gyrA_KP2[83:S-I];parC_KP2[80:S-I]	8	1	mgrB[45-48 deletion]	2			32	>8/>2	Inconclusive	17	10	10	17	11
#53	2014	E. coli	ST95	ST95 Cplx	8	8	2	>256	128	>256	32	0.5	0.25	4	IMP-26	CTX-M-15;TEM-1	512	>256	1024	armA	aac(6')-Ib-cr[v]	aph(6)-Id;strB;strA	0.032			0.25	<=0.5		>32	dfrA-14[v]	sul-2[v];sul-1[v]	1	0.38/0.047 (P)	POS	21	21	21	21	26
#54	2014	E. cloacae complex	ST92	-	32	>256	16	>256	>256	>256	64	>32	8	>32	NDM-1	CTX-M-15;ACT[v];OXA-1;TEM-1	>1024	>256	>1024	rmtC	aac(6')-Ib-cr	aph(6)-Id;strB;aac(3)-IIa[v];strA	8	qnrB1		2	1		>32	dfrA-14[v]	sul-2[v];sul-1[v]	256	>8/0.047	POS	16	11	15	12	23
#55	2014	E. coli	ST681	-	32	>256	2	>256	>256	>256	0.064	2	4	16	NDM-1	-	512	>256	512	rmtC			0.064			0.5	<=0.5		0.064		sul-1[v]	0.5	1/<0.032 (P)	POS	20	19	21	19	26
#56	2014	K. pneumoniae	ST37	CG37	32	>256	4	>256	256	>256	4	4	4	2	NDM-1	CMY-6;SHV-11	512	>256	>1024	rmtC	aac(6')-Ib-cr[v]		0.064			1	1		0.5		sul-1[v]	64	3/0.032	POS	19	18	18	17	26
#57	2014	K. variicola	ST981	CG981	>1024	64	2	8	1	0.25	0.064	0.25	2	1	OXA-48	LEN-16	1	1	0.5				1	qnrS1		2	<=0.5		0.032			2	0.38/1	POS	10	24	24	24	24
#58	2014	K. pneumoniae	ST14	CG14	1024	>256	4	>256	>256	128	256	0.5	2	0.5	OXA-162	SHV-100;CTX-M-15;TEM-1	0.5	1	1			strB(aph(6)-Id);strA	8	qnrB1		32	<=0.5		>32	dfrA-14[v]	sul-2[v]	16	0.5/0.19	POS	9	25	25	24	23
#59	2014	K. pneumoniae	ST855	CG258	64	>256	>256	>256	64	64	>256	8	32	16	KPC-2	SHV-11;OXA-9;TEM-1	2	64	32		aac(6')-Ib	strB(aph(6)-Id);strA	>32	qnrB19	gyrA_KP2[83:S-I];parC_KP2[80:S-I]	4	1		2		sul-1[v]	128	4/>2	POS	18	17	17	25	16
a MLST was based on the following schemes; Klebsiella spp.: Diancourt L. et al. J. Clin. Microbiol. 2005;43(8):4178-82 (http://bigsdb.pasteur.fr/klebsiella/klebsiella.html); E. coli: Wirth T. et al. Mol. Microbiol. 2006:60:1136-51 (http://enterobase.warwick.ac.uk/species/index/ecoli); Enterobacter spp.: Miyoshi-Akiyama T. et al. PLoS One 2013;8(6):e66358 (http://pubmlst.org/ecloacae/)
b TMO: temocillin; TZP: piperacillin/tazobactam; MEC; mecillinam; CXM: cefuroxime; CTX: cefotaxime; CAZ: ceftazidime; ATM: aztreonam; MEM: meropenem; ETP: ertapenem; IMP: imipenem; GEN: gentamicin; AMK: amikacin; TOB: tobramycin; CIP: ciprofloxacin; TGC: tigecycline; CST: colistin; SXT: trimethoprim/sulfamethoxazole; FOS: fosfomycin. All MICs determined using MIC gradient strips (BioMerieux/Liofi…
c For resistance genes the following assignments are used: "[v]": variant of the gene - within 90% identity and 100% coverage; "*": indicates stop codon in ORF; "p": indicates partial gene; "[u]": indicates uncertain.
d PMQR: plasmid-mediated quinolone resistance
e OqxA and OqxB identified in all Klebsiella spp. Isolates
f MP/MPI: meropenem-meropenem/EDTA combination gradient test; "(P)": indicates phantom sone
g POS: positive; NEG: negative
h mm sone diameters ROSCO KPC/MBL OXA-48 kit; TM: temocillin; MP: meropenem; MP-CL: meropenem/cloxacillin; MP-BO: meropenem/boronic acid; MP-DPA: meropenem/dipicolinic acid
